# Supplementary material for: Modeling outcome trajectories in patients with acquired brain injury using a non-linear dynamic evolution approach
Source: Sci Rep. 2023 Apr 18;13:6295. doi: 10.1038/s41598-023-33560-x (PMC10113248; doi:10.1038/s41598-023-33560-x)
Supplement: Supplementary file 3 — Supplementary Table 2. [file 41598_2023_33560_MOESM3_ESM.xls]

## Sheet: Foglio1
IDENTIFICATION CODE			ANAMNESTIC DATA				T0 EVALUATIONS IN THE FIRST WEEK FROM ENTRY																					T1 SECOND WEEK					T2 EVALUATIONS 4 MONTHS AFTER THE EVENT
PATIENT ID	DATE OF BIRTH	Sex	Brain Event Date	RECOVERY DATE	ETIOLOGY	ISP CRISIS IN RESUSCITATION	ENTRANCE DIAGNOSIS	CRS-R	RLAS	DRUGS AT THE ENTRANCE	TRACHEOSTOMY	BREATHING	FEEDING	URINARY CATHETER	BEDSORES	FRACTURES	SPASTICITY	POA	CRANIECTOMY	HYDROCEPHALUS	ERBI		PSH-AM			CRISIS NUMBER	DRUGS USED FOR ISP CRISIS	PSH-AM			CRISIS NUMBER	DRUGS USED FOR ISP CRISIS	ENTRANCE DIAGNOSIS	CRS-R	RLAS	TRACHEOSTOMY	BREATHING	FEEDING	URINARY CATHETER	BEDSORES	FRACTURES	SPASTICITY	POA	CRANIECTOMY	HYDROCEPHALUS	ERBI		PSH-AM
CENTER CODE - PATIENT PROGRESSIVE NUMBER	dd/mm/yyyy	M, F	dd/mm/yyyy	dd/mm/yyyy	1: TBI 2: VASCULAR 3: ANOXIC 4: INFECTIOUS 5: BENIGN NEOPLASIA 6: MIXED ETIOLOGY	YES, NO	SV: vegetative state; SCM: state of minimal consciousness; EMERSIONE: emersion	TOTAL SCORE 0-23	43678	1: OPIOIDS 2: BENZODIAZEPINE 3: BARBITURICS 4: BETA-BLOCKERS 5: ALPHA-AGONISTS 6: DOPAMINOAGONISTS 7: BACLOFEN 8: OTHER	YES, NO	1: AUTONOMOUS 2: AUTONOMOUS + O2 3: ASSISTED VENTILATION	1: PARENTERAL 2: SNG 3: PEG 4: ORAL	YES, NO	YES, NO	YES, NO	YES, NO	YES, NO	YES; NO	YES, NO	SUB TOT A	SUB TOT B	SUBTOT CFS	SUBTOT DLT	TOT CFS+DLT	0: NONE 1: EPISODES <3 2: EPISODES ≥ 3 <6 3: EPISODES ≥ 6	1: OPIOIDS 2: BENZODIAZEPINE 3: BARBITURICS 4: BETA-BLOCKERS 5: ALPHA-AGONISTS 6: DOPAMINO-AGONISTS 7: BACLOFENE 8: OTHER	SUBTOT CFS	SUBTOT DLT	TOT CFS+DLT	0: NONE 1: EPISODES <3 2: EPISODES ≥ 3 <6 3: EPISODES ≥ 6	1: OPIOIDS 2: BENZODIAZEPINE 3: BARBITURICS 4: BETA-BLOCKERS 5: ALPHA-AGONISTS 6: DOPAMINO-AGONISTS 7: BACLOFENE 8: OTHER	SV: vegetative state; SCM: state of minimal consciousness; EMERSIONE: emersion	TOTAL SCORE 0-23	1-8	YES, NO	1: AUTONOMOUS 2: AUTONOMOUS + O2 3: ASSISTED VENTILATION	1: PARENTERAL 2: SNG 3: PEG 4: ORAL	YES, NO	YES, NO	YES, NO	YES, NO	YES, NO	YES; NO	YES, NO	SUB TOT A	SUB TOT B	SUBTOT CFS	SUBTOT DLT
																					FROM - 325 TO 0	FROM 0 TO 100	0-18	0 - 11	UNLIKELY <8 POSSIBLE 8-16 LIKELY> 17			0-18	0 - 11	UNLIKELY <8 POSSIBLE 8-16 LIKELY> 17																FROM - 325 TO 0	FROM 0 TO 100	0-18	0 - 11
A 1	1991-06-17	F	2018-02-04	2018-03-05	1	YES	EMERSIONE	23	4	8	YES	2	3	YES	NO	NO	NO	NO	NO	NO	-175	0	3	1	4	0	0	2	1	3	0	0	EMERSIONE	23	6	NO	1	4	NO	NO	NO	YES	NO	NO	NO	-100	10	2	1
A 2	1976-07-07	M	2017-12-26	2018-03-08	1	YES	SV	5	2	8	YES	2	2	YES	YES	NO	NO	NO	NO	NO	-175	0	12	8	20	2	2	8	9	17	2	2.8	SCM	13	3	YES	1	3	NO	YES	NO	YES	YES	NO	NO	-175	0	2	6
A 3	1954-11-04	M	2018-03-05	2018-04-05	2	NO	EMERSIONE	22	5	4.5	YES	1	2	YES	NO	NO	NO	NO	YES	NO	-175	0	2	1	3	0	0	2	1	3	0	0	EMERSIONE	22	6	NO	1	4	NO	NO	NO	NO	NO	YES	NO	0	45	0	1
A 4	1953-06-26	F	2018-03-23	2018-04-13	2	NO	SMC	16	6	4	YES	2	3	YES	NO	NO	NO	NO	NO	NO	-175	0	1	1	2	0	0	3	1	4	0	0	EMERSIONE	23	6	NO	1	4	NO	NO	NO	NO	NO	NO	NO	0	20	1	1
A 5	1993-04-28	M	2018-03-16	2018-04-18	1	YES	SV	8	2	7.8	NO	1	3	YES	NO	NO	YES	NO	NO	NO	-125	0	8	9	17	2	2,7,8	7	9	16	1	7.8	EMERSIONE	23	6	NO	1	4	NO	NO	NO	NO	NO	NO	NO	0	10	1	1
A 6	1969-04-11	F	2018-03-08	2018-05-03	2	NO	SMC	13	3	3	YES	2	3	YES	NO	NO	NO	NO	NO	NO	-175	0	1	1	2	0	0	1	1	2	0	0	SMC	17	3	YES	2	3	NO	NO	NO	YES	NO	NO	NO DVP	-175	0	1	1
A 7	1959-08-23	F	2018-03-27	2018-05-07	2	NO	SV	8	2	4.7	YES	2	2	YES	NO	NO	NO	NO	YES	NO	-175	0	0	2	2	0	0	0	2	2	0	0	EMERSIONE	23	6	NO	1	2	NO	NO	NO	NO	NO	YES	NO	-100	5	0	2
A 8	1943-09-23	M	2018-03-17	2018-05-23	2	NO	SV	8	2	4	YES	2	3	YES	YES	NO	NO	NO	NO	NO	-175	0	1	2	3	0	0	1	2	3	0	0	SMC	11	3	YES	2	3	YES	NO	NO	YES	NO	NO	NO DVP	-175	0	1	2
A 9	1971-06-29	F	2018-04-05	2018-05-29	2	NO	EMERSIONE	23	6	4	YES	1	2	YES	NO	NO	NO	NO	NO	NO	-175	0	1	2	3	0	0	1	2	3	0	0	EMERSIONE	23	7	NO	1	4	NO	NO	NO	NO	NO	NO	NO	0	35	0	2
A 10	1940-03-15	M	2018-04-12	2018-06-07	2	NO	SV	6	2	4.6	YES	2	3	YES	YES	NO	NO	NO	NO	NO	-175	0	0	2	2	0	0	3	2	5	0	0	SMC	14	3	YES	1	3	NO	YES	NO	YES	NO	NO	NO	-175	0	0	1
A 11	1988-05-26	M	2018-06-01	2018-06-21	2	NO	SMC	12	3	4.8	YES	1	2	YES	NO	NO	NO	NO	YES	NO	-175	0	2	2	4	0	0	2	2	4	0	0	EMERSIONE	23	6	NO	1	4	NO	NO	NO	YES	NO	YES	NO	-25	60	0	1
A 12	1971-12-05	M	2018-06-07	2018-07-03	2	NO	SMC	9	3	0	YES	2	2	YES	NO	NO	NO	NO	NO	NO	-175	0	1	2	3	0	0	0	1	1	0	0	EMERSIONE	23	6	NO	1	4	NO	NO	NO	NO	NO	NO	NO	0	10	0	1
A 13	1985-07-26	M	2018-05-15	2018-07-16	2	NO	EMERSIONE	23	6	0	NO	1	4	NO	NO	NO	NO	NO	NO	NO	-50	5	0	1	1	0	0	0	1	1	0	0	DIMESSO
A 14	1988-01-01	M	2018-06-24	2018-07-17	1	NO	EMERSIONE	22	5	8	NO	1	4	YES	NO	NO	NO	NO	YES	NO	-125	0	0	1	1	0	0	0	1	1	0	0	EMERSIONE	22	6	NO	1	4	NO	NO	NO	NO	NO	YES	NO	0	65	0	1
A 15	1998-03-27	F	2018-07-02	2018-07-24	3	NO	SV	3	2	8	YES	3	2	YES	NO	NO	NO	NO	NO	NO	-225	0	0	1	1	0	0	0	1	1	0	0	DIMESSA
A 16	1965-01-27	M	2018-06-28	2018-08-01	2	NO	SV	5	2	4	YES	2	3	YES	YES	NO	NO	NO	YES	YES	-175	0	0	1	1	0	0	0	1	1	0	0	SV	5	2	YES	2	3	NO	YES	NO	YES	NO	YES	YES	-175	0	0	1
A 17	1967-11-26	M	2018-06-29	2018-08-08	2	NO	SV	4	2	4	YES	2	3	YES	NO	NO	YES	NO	NO	NO	-175	0	2	2	4	0	0	2	2	4	0	0	SMC	11	3	YES	1	3	NO	NO	NO	YES	YES	NO	NO	-175	0	3	2
A 18	1992-01-01	F	2018-05-27	2018-08-21	3	NO	SV	5	2	8	YES	1	3	YES	NO	NO	NO	NO	NO	NO	-175	0	2	1	3	0	0	2	1	3	0	0	SV	6	2	YES	1	3	NO	NO	NO	NO	NO	NO	NO	-175	0	0	1
A 19	1999-07-08	M	2018-08-03	2018-08-27	1	NO	EMERSIONE	23	6	8	NO	1	4	YES	NO	NO	NO	NO	NO	NO	-50	0	0	1	1	0	0	0	1	1	0	0	DIMESSO
A 20	1974-03-18	F	2018-07-22	2018-08-28	2	NO	EMERSIONE	23	4	0	YES	2	2	YES	NO	NO	NO	NO	NO	NO	-275	0	4	2	6	0	0	4	3	7	0	0	DIMESSO
A 21	1998-07-25	M	2018-08-03	2018-08-29	1	NO	EMERSIONE	22	5	0	YES	1	3	YES	NO	YES	NO	NO	YES	NO	-125	0	1	1	0	0	0	0	1	1	0	0	EMERSIONE	23	7	NO	1	4	NO	NO	NO	NO	NO	YES	NO	0	70	0	1
A 22	1999-11-22	M	2018-08-04	2018-09-03	1	YES	SV	8	2	4.7	YES	1	2	YES	YES	YES	NO	NO	NO	NO	-175	0	9	9	18	1	2	8	9	17	1	8	EMERSIONE	23	4	YES	1	4	NO	YES	YES	YES	NO	NO	NO	-275	0	0	1
A 23	1964-04-25	F	2018-08-07	2018-09-04	1	NO	SMC	21	4	2,3, 6	NO	1	4	YES	NO	YES	NO	NO	YES	NO	-225	0	3	4	7	0	0	1	2	3	0	0	EMERSIONE	23	6	NO	1	4	NO	NO	NO	YES	NO	YES	NO	-50	45	0	1
A 24	1941-12-13	F	2018-07-16	2018-09-10	2	NO	SV	7	2	4	YES	2	2	YES	YES	NO	YES	NO	NO	YES	-175	0	6	6	12	2	0	4	6	10	1	0	SV	7	2	YES	2	3	YES	NO	NO	YES	NO	NO	NO DVP	-175	0	1	3
A 25	1939-06-03	F	2018-08-08	2018-09-13	1	NO	SMC	9	3	0	YES	2	3	YES	NO	NO	YES	NO	NO	NO	-275	0	1	1	2	0	0	1	1	2	0	0	DIMESSA
A 26	1952-03-12	M	2018-08-01	2018-09-19	2	NO	SMC	21	3	0	YES	1	2	YES	NO	NO	YES	NO	NO	YES	-225	0	4	2	6	0	0	3	2	5	0	0	EMERSIONE	21	5	NO	1	4	NO	NO	NO	YES	YES	NO	NO	-75	0	0	1
A 27	1939-06-14	F	2018-08-19	2018-09-25	1	NO	SV	6	2	4	YES	2	2	YES	YES	NO	NO	NO	YES	NO	-171	0	2	1	3	0	0	2	1	3	0	0	DECESSO
A 28	1951-05-24	M	2018-08-20	2018-09-27	2	NO	EMERSIONE	23	4	0	YES	2	2	YES	YES	NO	NO	NO	NO	NO	-275	0	3	2	5	0	0	2	2	4	0	0	EMERSIONE	23	4	NO	1	4	NO	YES	NO	NO	NO	NO	NO	-28	20	0	1
A 29	1963-11-24	M	2018-09-12	2018-10-08	2	NO	EMERSIONE	23	5	8	YES	1	2	YES	NO	NO	NO	NO	NO	NO	-175	0	4	3	7	0	0	3	3	6	0	0	DIMESSO
A 30	1959-07-25	M	2018-09-20	2018-10-10	2	NO	SMC	13	3	4,6,8	YES	1	2	YES	YES	NO	NO	NO	NO	NO	-175	0	2	2	4	0	0	2	2	4	0	0	EMERSIONE	23	6	NO	1	4	NO	NO	NO	NO	NO	NO	NO	0	10	0	2
A 31	1942-01-13	M	2018-09-18	2018-10-17	2	NO	SMC	14	3	0	YES	2	2	YES	YES	NO	YES	NO	NO	NO	-175	0	4	3	7	0	0	4	3	7	0	0	SMC	14	3	NO	1	2	NO	NO	NO	YES	NO	NO	YES	-75	0	0	1
A 32	1996-07-05	M	2018-08-25	2018-09-24	2	NO	EMERSIONE	23	6	0	YES	1	2	YES	NO	NO	NO	NO	NO	NO	-225	0	0	1	1	0	0	0	1	1	0	0
A 33	1974-07-14	M	2018-10-08	2018-11-05	2	NO	SMC	18	3	4.8	NO	1	2	YES	NO	NO	NO	NO	NO	NO	-75	0	1	1	2	0	0	1	1	2	0	0	DIMESSA
A 34	1950-11-15	F	2018-10-15	2018-11-19	2	NO	SMC	9	3	4	YES	2	3	YES	NO	NO	YES	NO	NO	NO	-175	0	5	6	11	1	0	4	6	10	1	0	SMC	21	5	NO	1	4	NO	NO	NO	NO	NO	NO	NO	-75	5	3	2
A 35	1959-05-25	M	2018-10-03	2018-11-20	3	YES	SV	6	2	4,7,8	YES	2	3	YES	NO	NO	YES	NO	NO	NO	-175	0	8	9	17	2	2	7	9	16	2	2	SV	8	2	YES	2	3	YES	NO	NO	YES	NO	NO	NO	-175	0	9	9
A 36	1946-06-07	M	2018-10-18	2018-11-27	2	NO	EMERSIONE	21	5	0	YES	2	3	YES	YES	NO	NO	NO	NO	NO	-275	0	3	2	5	0	0	3	2	5	0	0	EMERSIONE	23	6	NO	1	4	NO	NO	NO	NO	NO	NO	NO	0	30	0	1
A 37	1949-07-06	M	2018-10-24	2018-12-03	2	NO	SV	2	2	8	YES	2	3	YES	NO	NO	YES	NO	YES	YES	-175	0	0	1	1	0	0	0	1	1	0	0	DIMESSO
A 38	1943-01-19	M	2018-11-05	2018-12-12	1	NO	SMC	18	3	4.8	YES	1	3	YES	NO	NO	NO	NO	YES	NO	-175	0	0	2	2	0	0	0	2	2	0	0	EMERSIONE	21	5	NO	1	4	NO	NO	NO	NO	NO	NO	NO	-50	10	1	2
A 39	1967-07-27	M	2018-11-08	2018-12-13	1	NO	SMC	14	3	8	YES	2	2	YES	YES	YES	NO	NO	NO	NO	-175	0	5	2	7	0	0	4	2	6	0	0	EMERSIONE	23	4	NO	1	4	NO	YES	NO	NO	NO	NO	NO	-50	15	0	0
A 40	1967-02-26	F	2018-11-22	2018-12-20	2	NO	SMC	13	3	4.8	YES	2	3	YES	NO	NO	NO	NO	NO	NO	-175	0	4	2	6	0	0	4	2	6	0	0
A 41	1944-04-09	M	2018-11-19	2018-12-27	1	NO	SMC	12	3	0	YES	2	2	YES	NO	NO	YES	NO	YES	NO	-175	0	3	3	6	0	0	3	3	6	0	0	EMERSIONE	21	5	YES	1	3	NO	NO	NO	YES		YES	NO	-175	0	3	2
A 42	1956-03-08	F	2018-11-29	2019-01-04	2	NO	SV	7	2	4.8	YES	2	2	YES	NO	NO	YES	NO	NO	NO	-175	0	4	2	6	0	0	4	2	6	0	0	EMERSIONE	23	5	NO	1	4	NO	NO	NO	YES	NO	NO	NO	-25	0	3	1
A 43	1985-09-06	M	2018-11-05	2019-01-08	2	YES	SV	6	2	0	YES	1	2	YES	NO	NO	YES	NO	YES	NO	-175	0	12	8	20	2	2,5,7	11	8	19	1	2	SMC	11	3	NO	1	4	NO	NO	NO	YES	NO	YES	NO	-50	0	3	3
A 44	1963-09-02	F	2018-12-01	2019-01-10	2	NO	SV	2	2	0	YES	2	3	YES	NO	NO	NO	NO	NO	NO	-175	0	6	2	8	1	0	4	1	5	0	0	SMC	12	3	YES	2	3	YES	NO	NO	NO	NO	NO	NO	-175	0	4	3
A 45	1947-08-17	M	2018-12-05	2019-01-16	1	NO	EMERSIONE	21	5	4	YES	2	2	YES	NO	NO	NO	NO	YES	NO	-175	0	3	3	6	0	0	3	3	6	0	0	EMERSIONE	21	5	NO	1	2	NO	NO	NO	NO	NO	YES	NO	-125	0	2	1
A 46	1959-10-11	M	2018-12-04	2019-01-23	2	NO	SMC	18	3	0	YES	2	3	YES	NO	NO	NO	NO	NO	NO	-175	0	3	4	7	0	0	3	4	7	0	0	EMERSIONE	21	5	YES	1	2	NO	NO	NO	NO	NO	NO	NO	-175	0	4	2
A 47	1956-04-15	M	2019-01-04	2019-01-22	2	NO	SMC	11	3	3.4	YES	2	2	YES	NO	NO	NO	NO	YES	NO	-175	0	4	3	7	0	0	4	3	7	0	0	EMERSIONE	23	6	NO	1	4	NO	NO	NO	YES	NO	YES	NO	0	0	2	1
A 48	1967-10-19	M	2019-01-16	28701/19	1	NO	EMERSIONE	23	6	0	NO	1	4	YES	NO	NO	NO	NO	NO	NO	-50	0	3	2	5	0	0	3	2	5	0	0	DIMESSO
A 49	1954-04-12	F	2018-12-21	2019-01-29	2	NO	SMC	10	3	4	YES	1	3	YES	NO	NO	NO	NO	NO	YES	-175	0	1	2	3	0	0	1	2	3	0	0	EMERSIONE	22	6	YES	1	3	YES	YES	NO	NO	NO	NO	YES	-175	0	3	2
A 50	1959-08-08	M	2018-12-25	2019-01-31	2	NO	SV	5	2	5	YES	1	3	YES	YES	NO	NO	NO	NO	NO	-175	0	13	8	21	2	2.4	11	8	19	2	2.4	SMC	12	2	YES	2	3	YES	YES	NO	YES	NO	NO	YES	-175	0	0	1
B1	1976-08-09	M	2018-03-08	2018-04-17	3	NO	SV	6	2	3.4	YES,	2	2	YES	NO	NO	NO	NO	NO	NO	-175	0	7	11	18	2	4	8	11	19	2	2,4,7	SV	6	2	YES	2	2	NO	NO	NO	YES	YES	NO	YES	-175	0	2	8
B2	1947-05-27	M	2018-03-26	2018-04-19	1	NO	SCM	9	3	4	YES	2	3	YES	YES	YES	NO	NO	NO	YES	-175	0	3	1	4	0	0	2	0	2	0	0	EMERSIONE	13	5	YES	2	3	NO	YES	NO	NO	NO	NO	YES	-175	0	1	1
B3	1976-01-18	M	2018-05-25	2018-06-29	3	NO	SV	5	2	4.5	YES	2	2	YES	NO	NO	NO	NO	NO	NO	-175	0	8	8	16	1	2.4	7	7	14	1	2.4	SV	1	2	YES	2	2	NO	NO	NO	NO	NO	NO	NO	-175	0	7	4
B4	1971-10-18	M	2018-06-15	2018-07-31	2	NO	SCM	9	3	4	YES	1	3	YES	NO	NO	NO	NO	NO	NO	-175	0	3	4	7	0	0	2	4	6	0	0	SCM	12	3	YES	1	3	NO	NO	NO	NO	NO	BO	NO	-175	0	0	1
B5	1988-05-08	M	2018-05-30	2018-08-01	2	YES	SV	1	2	4.5	YES	2	3	YES	NO	NO	NO	NO	NO	NO	-175	0	12	11	23	2	2,4,5	7	11	18	2	2,4,5	SV	1	2	YES	2	3	YES	NO	NO	NO	NO	NO	NO	-175	0	6	11
B6	1989-04-26	F	2018-07-09	2018-08-09	1	YES	SCM	9	4	4	YES	2	2	YES	NO	YES	NO	NO	NO	NO	-275	0	4	7	11	1	2,4,	2	6	8	1	2.4	EMERSIONE	20	6	NO	1	4	NO	NO	NO	NO	NO	NO	NO	-50	90	0	1
B7	1982-08-04	M	2018-06-04	2018-08-22	1	YES	SV	8	2	2,4,7	YES	1	3	YES	NO	YES	YES	NO	NO	NO	-175	0	6	9	15	1	2,4,7	5	9	14	1	2,4,7	SCM	11	3	YES	1	3	YES	NO	NO	YES	NO	NO	NO	-175	0	1	4
B8	1946-02-07	M	2018-07-26	2018-09-07	1	NO	SV	8	2	4	YES	2	3	YES	NO	YES	NO	NO	NO	NO	-175	0	0	1	1	0	0	2	4	6	0	0	SCM	12	3	NO	1	3	NO	YES	NO	NO	NO	NO	NO	-125	0	0	1
B9	1965-10-26	F	2018-08-26	2018-09-13	3	NO	SV	4	2	0	YES	2	3	YES	NO	NO	NO	NO	NO	NO	-175	0	4	5	9	1	0	1	1	2	0	0	SV	5	2	YES	1	3	YES	NO	NO	NO	NO	NO	NO	-175	0	0	1
B10	1981-07-30	M	2018-08-23	2018-09-27	1	NO	SCM	15	4	2.4	YES	1	3	YES	YES	YES	NO	NO	NO	NO	-225	0	4	5	9	1	2.4	2	4	6	0	2.4	DIMESSO
B11	1969-12-22	F	2018-08-17	2018-10-15	3	NO	SV	4	2	2.7	YES	1	3	YES	YES	NO	NO	NO	NO	NO	-175	0	1	1	2	0	2.7	1	1	2	0	2.7	SV	5	2	YES	1	3	YES	YES	NO	NO	NO	NO	NO	-175	0	0	1
B12	1953-07-11	M	2018-09-19	2018-10-17	1	NO	EMERSIONE	15	5	1,5,	YES	2	2	YES	YES	NO	NO	NO	YES	NO	-175	0	1	1	2	0	1.5	0	1	1	0	1.5	EMERSIONE	15	5	YES	1	3	YES	YES	NO	NO	NO	YES	NO	-175	0	0	1
B13	1962-04-24	F	2018-10-07	2018-10-30	2	NO	SV	6	2	4	YES	2	2	YES	NO	NO	NO	NO	YES	NO	-175	0	4	4	8	1	4	2	1	3	1	0	DIMESSA
B14	1983-10-22	F	2018-08-04	2018-11-02	2	NO	SV	1	2	O	YES	2	3	YES	N0	NO	NO	NO	YES	NO	-175	0	0	1	1	0	0	0	1	1	0	0	SV	1	2	YES	2	3	YES	NO	NO	NO	NO	YES	YES	-175	0	0	1
B15	1950-07-23	M	2018-09-30	2018-10-24	2	NO	SCM	14	3	2.4	YES	2	2	YES	YES	NO	NO	NO	NO	NO	-175	0	5	5	10	2	2.4	2	2	4	0	2.4	EMERSIONE	15	5	NO	1	3	YES	YES	NO	NO	NO	NO	NO	-125	0	0	1
B16	1957-12-16	M	2018-08-15	2018-11-06	1	NO	SV	3	2	1,2,7	YES	1	3	YES	YES	YES	NO	NO	NO	NO	-175	0	2	2	4	0	1.2.7	2	2	4	0	2.7	SV	8	2	YES	1	3	YES	YES	NO	NO	NO	NO	NO	-175	0	0	1
B17	1970-06-15	F	2018-10-21	2018-11-12	2	NO	SV	9	2	1.5	YES	1	3	YES	NO	NO	NO	NO	NO	YES	-175	0	3	1	4	0	1.4	3	2	5	0	1,4,5	EMERSIONE	21	7	NO	1	4	NO	NO	NO	NO	NO	NO	YES	0	95	0	1
B18	1946-07-27	F	2018-08-27	2018-11-23	2	NO	EMERSIONE	no CRS	6	0	YES	1	3	NO	NO	NO	NO	NO	NO	YES	-175	5	1	1	2	0	0	0	1	1	0	0	EMERSIONE	NA	6	NO	1	3	NO	NO	NO	NO	NO	NO	YES	-100	5	0	1
B19	1947-08-11	F	2018-11-15	2018-12-06	2	NO	SV	4	2	5	YES	2	2	YES	YES	NO	NO	NO	YES	YES	-175	0	1	1	2	0	5	1	1	2	0	5	SCM	14	3	YES	1	3	NO	YES	NO	YES	NO	YES	YES	0	0	0	1
B20	1943-01-02	F	2018-10-01	2018-12-03	2	NO	SV	6	2	0	YES	1	2	YES	YES	NO	NO	NO	YES	NO	-175	0	6	2	8	1	0	1	1	2	0	0	SCM	13	3	YES	1	3	NO	NO	NO	NO	NO	NO	NO	-175	0	0	1
B21	1976-03-17	M	2018-11-12	2018-12-03	1	N0	SCM	13	3	8	NO	1	3	YES	NO	YES	NO	NO	NO	NO	-125	0	2	2	4	0	0	0	1	1	0	0	EMERSIONE	21	7	NO	1	4	NO	NO	NO	NO	NO	NO	NO	0	100	0	1
B22	1964-03-16	F	2018-11-08	2018-12-04	1	NO	SCM	12	4	8	YES	2	2	YES	YES	NO	NO	NO	YES	NO	-225	0	1	1	2	0	0	1	1	2	0	0	EMERSIONE	21	7	NO	1	4	NO	NO	NO	NO	NO	NO	YES	-100	90	0	1
B23	1951-01-28	F	2018-12-01	2018-12-17	2	NO	SV	6	2	5	YES	1	2	YES	YES	NO	NO	NO	NO	NO	-175	0	2	1	3	0	0	2	1	3	0	0	SCM	14	3	YES	1	3	YES	YES	NO	NO	NO	NO	YES	-175	0	0	1
B24	1981-08-07	F	2018-12-13	2019-01-15	2	NO	SV	8	2	4.7	YES	2	3	YES	NO	NO	NO	NO	NO	NO	-175	0	0	1	1	0	0	0	1	1	0	0	EMERSIONE	20	5	NO	1	4	NO	NO	NO	NO	NO	NO	YES	-100	9	0	1
B25	1956-07-11	M	2018-10-30	2018-12-12	1	NO	SCM	9	3	2	YES	2	2	YES	NO	YES	NO	NO	NO	YES	-175	0	0	1	1	0	2	0	1	1	0	2	EMERSIONE	18	5	YES	1	2	NO	NO	NO	NO	NO	NO	YES	-150	60	0	1
B26	1956-03-05	F	2018-12-22	2019-01-14	2	NO	SCM	12	4	4	YES	2	2	YES	NO	NO	NO	NO	YES	NO	-225	0	1	1	2	0	4.8	1	1	2	0	4	EMERSIONE	NA	7	NO	1	4	NO	NO	NO	NO	NO	NO	NO	0	100	0	1
B27	1973-11-24	F	2018-11-23	2019-01-22	2	NO	SMC	9	3	0	YES	2	3	YES	NO	NO	NO	NO	NO	NO	-175	0	3	2	5	0	0	1	1	2	0	0	SCM	11	3	YES	1	3	NO	NO	NO	NO	NO	NO	NO	-175	0	0	1
B28	1995-06-08	M	2018-12-29	2019-01-21	1	NO	SMC	10	3	4.7	YES	2	2	YES	YES	YES	NO	NO	NO	NO	-175	0	4	4	8	1	4.7	5	5	10	1	4.7	SCM	13	3	YES	2	3	YES	YES	NO	YES	NO	NO	NO	-125	0	0	1
B29	1959-03-02	M	2019-01-06	2019-02-07	1	NO	SCM	15	3	4.5	YES	2	3	YES	YES	YES	NO	NO	NO	NO	-175	0	3	2	5	0	4.5	2	1	3	0	4.5	EMERSIONE	20	5	NO	1	4	NO	NO	NO	NO	NO	NO	YES	-175	3	0	1
B30	1945-02-06	F	2019-01-04	2019-01-31	1	NO	SV	9	2	4	YES	1	2	YES	YES	YES	NO	NO	NO	NO	-175	0	2	2	4	0	4	2	2	4	0	4	DECESSO
C1	1944-04-02	M	2018-07-15	2018-09-11	2	NO	SCM	8	2	1,4,7	YES	2	3	YES	NO	NO	NO	NO	NO	NO	-175	0	5	2	7	0	0	5	2	7	0	0	MCS	8	2	YES	1	3	YES	NO	NO	NO	NO	NO	NO	-175	0	5	2
C 2	1957-11-06	M	2018-06-11	2018-07-19	2	NO	SV	5	1	4.7	YES	1	3	YES	YES	NO	YES	NO	NO	NO	-175	0	3	1	4	0	0	3	0	3	0	0	SV	5	1	YES	1	3	YES	NO	NO	YES	NO	NO	NO	-175	0	2	1
C3	1981-01-13	M	2018-05-21	2018-07-10	2	NO	SCM	11	3	1,2,4,5,8	YES	1	3	YES	YES	NO	NO	NO	NO	NO	-175	0	6	4	10	2	1,2,4,5,7,8	6	3	9	1	1,2,4,5,7,8	EMERSIONE	23	5	NO	1	4	YES	NO	NO	NO	NO	NO	NO	-100	0	4	1
C4	1966-07-06	M	2018-02-09	2018-04-26	2	NO	SCM	9	2	0	YES	2	2	YES	YES	NO	YES	NO	NO	NO	-175	0	4	2	6	0	0	4	2	6	0	0	SCM	9	2	YES	2	3	YES	YES	NO	YES	YES	NO	NO	-175	0	4	2
C5	1969-07-07	M	2018-04-12	2018-06-14	1	NO	SCM	10	2	4	YES	3	3	YES	NO	YES	NO	YES	YES	NO	-175	0	6	2	8	0	0	6	2	8	0	0	SCM	14	2	YES	1	3	YES	NO	NO	NO	YES	YES	NO	-175	0	3	2
C6	1951-07-19	F	2018-05-11	2018-06-26	2	NO	SCM	10	2	1.4	YES	3	2	YES	YES	NO	NO	YES	NO	NO	-175	0	2	1	3	0	0	2	1	3	0	0	EMERSIONE	23	5	NO	1	4	YES	YES	NO	NO	YES	NO	NO	-100	0	1	1
C 7	1993-10-26	M	2018-09-16	2018-10-03	3	NO	SV	5	2	1,3,4,5	NO	1	3	NO	NO	NO	NO	NO	NO	NO	-125	0	8	6	14	2	1.2	8	6	14	2	1,2,8	SV	6	2	YES	1	3	YES	NO	NO	YES	NO	NO	NO	-175	0	8	6
C8	1955-05-14	M	2018-07-06	2018-08-30	2	NO	EMERSIONE	23	5	4.5	YES	1	4	YES	YES	NO	NO	NO	NO	NO	-100	0	7	2	9	0	0	5	2	7	0	0	EMERSIONE	23	5	YES	1	4	YES	YES	NO	NO	YES	NO	NO	-100	0	4	2
C9	1964-12-14	M	2018-03-24	2018-06-25	1	NO	EMERSIONE	23	5	0	YES	1	3	YES	NO	YES	NO	NO	YES	NO	-150	0	3	1	4	0	0	2	0	2	0	0	EMERSIONE	23	5	NO	1	4	YES	NO	NO	NO	NO	YES	NO	-150	0	1	1
C10	1972-03-09	M	2018-03-27	2018-05-21	3	NO	EMERSIONE	23	4	2.4	YES	1	4	NO	NO	NO	NO	NO	YES	NO	-100	10	3	2	5	0	0	3	2	5	0	0	EMERSIONE	23	4	YES	1	4	NO	NO	NO	NO	NO	YES	NO	-100	10	1	1
O1	1955-07-02	F	2017-12-08	2018-03-07	2	NO	EMERSIONE	23	5	8	YES	1	2	YES	NO	NO	NO	NO	YES	NO	-200	0	3	1	4	0	0	6	1	7	0	0	EMERSIONE	23	5	YES	1	4	YES	NO	NO	NO	NO	YES	NO	-150	0	3	1
O2	1980-02-15	M	2018-01-28	2018-04-06	1	YES	SV	6	2	3.4	YES	1	2	YES	YES	YES	NO	YES	YES	NO	-175	0	8	9	17	3	0	2	1	3	0	0	SCM	13	3	YES	1	3	NO	YES	NO	YES	YES	YES	NO	-125	0	8	10
O3	1996-08-04	M	2018-02-23	2018-04-22	3	NO	SV	3	2	0	YES	2	3	YES	YES	NO	NO	NO	NO	NO	-175	0	5	4	9	0	0	5	3	8	0	0	SV	5	2	YES	1	3	YES	YES	NO	NO	NO	NO	NO	-175	0	2	2
O4	1987-12-16	M	2018-04-23	2018-05-03	1	YES	SCM	16	3	1, 2, 4	YES	1	2	YES	NO	NO	NO	NO	YES	NO	-175	0	8	7	15	2	2	6	4	10	1	2	EMERSIONE	23	6	NO	1	4	NO	NO	NO	NO	NO	YES	NO	-50	45	4	2
O5	1985-06-28	F	2018-04-25	2018-05-22	2	NO	SCM	12	3	4.8	YES	2	2	YES	YES	NO	NO	NO	YES	NO	-175	0	6	3	9	0	0	3	4	7	0	0	EMERSIONE	23	5	NO	1	4	NO	NO	NO	NO	NO	NO	NO	-100	15	2	2
O6	1986-07-09	F	2018-03-13	2018-05-24	1	NO	SCM	9	3	2.4	YES	1	3	YES	NO	NO	NO	NO	NO	NO	-175	0	6	4	10	0	0	3	2	5	0	0	EMERSIONE	19	4	YES	1	3	NO	NO	NO	NO	NO	NO	NO	-275	0	3	3
O7	1967-01-16	M	2018-04-30	2018-06-18	2	YES	SV	6	2	4	YES	2	3	YES	YES	NO	NO	NO	NO	NO	-175	0	13	10	23	4	2, 5	14	9	23	2	2	SV	8	2	YES	1	3	NO	NO	NO	YES	NO	NO	NO	-125	0	12	9
O8	1951-05-26	F	2018-04-13	2018-06-29	4	NO	SMC	9	3	2	YES	2	3	YES	YES	NO	NO	NO	NO	YES	-175	0	9	3	12	0	0	8	4	12	0	0	SMC	13	3	YES	2	3	YES	YES	NO	NO	NO	NO	YES	-175	0	3	3
O9	1974-11-27	M	2018-04-27	2018-07-03	1	NO	SV	3	2	8	YES	2	3	YES	YES	YES	NO	NO	NO	NO	-175	0	2	3	5	0	0	4	3	7	0	0	SV	5	2	YES	2	3	YES	YES	YES	NO	NO	NO	YES	-175	0	4	3
O10	1953-09-28	F	2018-06-10	2018-07-17	2	NO	EMERSIONE	20	4	4	YES	2	2	YES	NO	NO	NO	NO	YES	NO	-225	0	3	4	7	0	0	2	4	6	0	0	EMERSIONE	23	5	NO	1	4	NO	NO	NO	NO	NO	YES	NO	-75	15	2	2
O11	1999-02-28	M	2018-07-01	2018-08-28	1	YES	EMERSIONE	17	4	2.5	YES	2	3	YES	YES	YES	NO	NO	NO	NO	-250	0	3	3	6	0	0	2	1	3	0	0	EMERSIONE	23	8	NO	1	4	NO	NO	NO	NO	YES	NO	NO	-50	55	4	2
O12	1963-08-02	M	2018-08-03	2018-08-30	2	NO	EMERSIONE	23	5	4.5	NO	1	4	YES	NO	NO	NO	NO	NO	NO	-75	5	1	1	2	0	0	3	1	4	0	0	EMERSIONE	23	7	NO	1	4	NO	NO	NO	NO	NO	NO	NO	0	95	3	1
O13	1975-09-22	F	2018-08-08	2018-09-10	3	NO	SMC	7	3	2,4,5	YES	2	3	YES	NO	NO	NO	NO	NO	NO	-175	0	5	5	10	0	0	5	3	8	0	0	SMC	8	4	YES	1	3	NO	NO	NO	NO	NO	NO	NO	-225	0	3	3
O14	1993-07-24	M	2018-07-15	2018-09-28	1	NO	SCM	15	3	4	YES	2	2	YES	YES	YES	NO	YES	NO	NO	-125	0	5	5	10	1	0	4	4	8	0	0	EMERSIONE	23	5	YES	1	3	NO	YES	YES	NO	YES	NO	NO	-175	0	3	4
O15	1983-03-17	F	2018-08-26	2018-10-18	1	NO	EMERSIONE	23	7	2.8	NO	1	4	NO	NO	YES	NO	NO	NO	NO	-50	65	2	1	3	0	0	2	1	3	0	0	DIMESSA
O16	1999-11-30	M	2018-08-15	2018-11-08	1	NO	SCM	9	3	4	YES	2	3	YES	YES	YES	NO	NO	NO	NO	-175	0	2	1	3	0	0	1	1	2	0	2	SCM	7	3	YES	1	3	NO	NO	NO	NO	NO	NO	NO	-175	0	3	3
O17	1981-04-10	M	2018-09-28	2018-11-23	1	NO	EMERSIONE	23	5		NO	1	4	YES	YES	YES	NO	NO	NO	NO	-150	0	2	2	4	0	0	2	1	3	0	0	EMERSIONE	23	6	NO	1	4	NO	NO	NO	NO	YES	NO	NO	-50	55	1	1
O18	1997-12-30	F	2018-09-15	2018-11-26	1	NO	SV	5	2	2	YES	2	3	YES	YES	NO	NO	NO	YES	YES	-175	0	2	2	4	0	0	4	4	8	0	0	SV	5	2	YES	1	3	NO	YES	NO	NO	NO	YES	YES	-125	0	7	7
O19	1955-09-21	M	2018-11-17	2018-12-05	2	NO	EMERSIONE	23	5	4	YES	2	2	YES	NO	NO	NO	NO	NO	NO	-225	0	1	1	2	0	0	5	2	7	0	0	EMERSIONE	23	6	NO	1	4	NO	NO	NO	NO	NO	NO	NO	-25	35	1	1
O20	1966-04-04	M	2018-11-29	2018-12-20	2	NO	EMERSIONE	23	6	5	NO	1	1	YES	NO	NO	NO	NO	NO	NO	-175	0	3	1	4	0	0	2	1	3	0	0	EMERSIONE	23	7	NO	1	4	NO	NO	NO	NO	NO	NO	NO	-25	80	5	2
F1	1940-01-11	M	2017-12-03	2018-03-01	2	NO	SMC	6	3	7; 8	YES	1	3	YES	YES	NO	YES	NO	NO	NO	-175	0	2	2	4	0	0	2	2	4	0	0	EMERSIONE	9	3	YES	1	3	YES	YES	NO	YES	NO	NO	NO	-175	0	2	1
F6	1959-10-28	F	2018-03-01	2018-05-24	3	NO	SV	4	2	8	YES	2	3	YES	YES	NO	NO	NO	NO	NO	-175	0	3	2	5	0	0	2	2	4	0	0	SV	4	4	YES	1	2	YES	YES	NO	NO	NO	NO	NO	-275	0	4	2
F7	1988-03-01	F	2018-02-22	2018-04-26	3	NO	SV	4	2	7;8;2	YES	2	3	YES	NO	NO	NO	NO	NO	NO	-175	0	1	1	2	0	0	1	1	2	0	0	SV	5	2	YES	1	3	YES	YES	NO	YES	YES	NO	YES	-175	0	7	7
F3	1940-01-26	F	2018-03-10	2018-05-09	2	NO	SMC	12	3	8	YES	1	2	YES	NO	NO	NO	NO	NO	NO	-175	0	1	2	3	0	0	2	2	4	0	0	EMERSIONE	14	5	YES	1	3	YES	NO	NO	NO	NO	NO	YES	-225	0	3	3
F8	1973-05-03	F	2017-12-02	2018-02-26	1	NO	SV	4	2	8	YES	1	3	YES	NO	YES	NO	NO	NO	NO	-175	0	10	5	15	1	0	4	5	9	0	0	SV	6	2	YES	1	3	YES	YES	YES	YES	YES	NO	NO	-175	-175	12	7
F4	1939-09-12	M	2018-05-21	2018-08-01	5	NO	EMERSIONE	12	5	4;8	YES	1	2	YES	YES	NO	NO	NO	NO	NO	-175	0	1	1	2	0	0	1	1	2	0	0	EMERSIONE	12	5	YES	1	3	YES	YES	NO	YES	NO	NO	YES	-225	0	6	2
F5	1990-05-15	M	2018-07-20	2018-09-14	1	NO	SV	4	2	4;8	YES	1	3	YES	NO	YES	NO	NO	NO	NO	-175	0	6	5	11	2	4	6	6	12	1	4	SV	8	3	YES	1	3	YES	NO	YES	YES	YES	NO	NO	-175	0	11	6
F11	1996-07-06	M	2018-09-09	2018-11-02	1	YES	EMERSIONE	17	4	4;7;8	YES	1	1;2	YES	NO	YES	NO	NO	NO	NO	-275	0	1	1	2	0	0	2	2	4	0	0	EMERSIONE	23	6	NO	1	4	NO	NO	YES	NO	NO	NO	NO	0	90	0	1
F10	1944-06-07	F	2018-09-21	2018-10-25	2	NO	EMERSIONE	21	5	4;8	YES	1	2	YES	YES	YES	NO	NO	NO	NO	-150	0	1	1	2	0	0	1	1	2	0	0
F12	1952-10-10	M	2018-07-24	2018-10-18	2	NO	SV	2	2	8	YES	1	1	YES	YES	NO	NO	NO	NO	NO	-175	0	4	3	7	0	0	2	2	4	0	0	SV	7	3	YES	1	2	YES	NO	NO	NO	NO	NO	NO	-175	0	1	1
N1	1948-09-08	M	2018-01-09	2018-03-07	1	NO	EMERSIONE	23	4	8	YES	2	3	YES	NO	NO	NO	NO	YES	NO	-275	0	1	1	2	0	0	1	1	2	0	0	EMERSIONE	23	4	YES	1	3	YES	NO	NO	NO	NO	NO	NO	-275	0	1	2
N2	1959-07-23	M	2018-01-09	2018-03-13	2	NO	EMERSIONE	20	4	7.8	YES	2	3	YES	NO	NO	YES	NO	NO	NO	-275	0	4	6	8	2	8	5	6	11	2	8	EMERSIONE	23	4	YES	1	3	YES	NO	NO	YES, NO	no	no	NO	-275	0	4	6
N3	1946-03-12	M	2018-02-17	2018-03-15	2	NO	SV	3	2	8	YES	2	3	YES	YES	NO	NO	NO	NO	YES	-175	0	2	1	3	0	0	2	1	3	0	0	SV	6	2	YES	2	3	YES	NO	NO	NO	NO	NO	YES	-175	0	3	1
N4	1964-03-14	F	2018-02-06	2018-03-27	2	NO	SCM	18	3	4.8	NO	2	3	YES	NO	NO	YES	NO	NO	NO	-175	0	1	1	2	0	0	1	1	2	0	0	SCM	11	3	NO	1	3	YES	NO	NO	NO	NO	NO	NO	-175	0	2	1
N5	1944-03-06	M	2018-02-23	2018-05-22	1	NO	SCM	17	3	0	YES	2	3	YES	YES	YES	NO	NO	NO	NO	-175	0	2	1	3	0	0	3	1	4	0	0	SCM	12	3	NO	1	3	YES	NO	NO	NO	NO	NO	NO	-175	0	2	3
N6	1933-05-10	F	2018-03-06	2018-04-10	1	NO	EMERSIONE	23	6	4.8	YES	2	2	YES	NO	YES	NO	NO	NO	NO	-150	0	1	1	2	0	0	2	1	3	0	0	EMERSIONE	23	6	YES	2	4	YES	NO	NO	NO	NO	NO	NO	-150	10	1	2
N7	1965-09-28	F	2018-02-10	2018-04-17	4	NO	EMERSIONE	23	5	2.8	YES	2	2	YES	NO	NO	NO	NO	NO	NO	-175	0	3	1	4	0	0	2	1	3	0	0	EMERSIONE	23	5	YES	2	3	YES	NO	NO	NO	NO	NO	NO	-175	5	2	1
N8	1936-10-04	F	2018-02-04	2018-04-26	2	NO	EMERSIONE	23	5	8	YES	3	3	YES	NO	NO	NO	NO	NO	NO	-325	0	2	1	3	0	0	1	1	2	0	0	EMERSIONE	23	5	YES	4	3	YES	NO	NO	NO	NO	NO	NO	-325	0	2	2
N9	1931-02-09	M	2018-02-28	2018-04-05	2	NO	SCM	15	3	2.8	YES	2	3	YES	NO	NO	NO	NO	NO	NO	-175	0	3	2	5	1	8	2	2	4	0	0	SCM	16	3	YES	2	3	YES	NO	NO	NO	NO	NO	NO	-175	0	3	1
N10	1957-11-15	M	2018-03-08	2018-05-07	2	NO	SV	5	2	2,4,8	YES	3	3	YES	NO	NO	NO	NO	NO	NO	-175	0	3	1	4	0	0	2	1	3	0	0	SV	6	2	YES	2	3	YES	NO	NO	NO	NO	NO	YES	-175	5	2	1
N11	1946-10-30	M	2018-04-14	2018-05-28	2	NO	EMERSIONE	23	5	8	YES	2	2	YES	NO	NO	NO	NO	NO	NO	-175	0	2	1	3	0	0	1	1	2	0	0	SCM	15	3	YES	2	3	YES	NO	NO	NO	NO	NO	NO	-175	0	1	1
N12	1945-09-05	M	2018-05-03	2018-06-07	2	NO	EMERSIONE	23	5	4.8	NO	2	3	YES	NO	NO	NO	NO	NO	NO	-125	0	3	2	5	0	0	2	2	4	0	0	EMERSIONE	23	5	YES	2	3	YES	NO	NO	NO	NO	NO	NO	-175	0	3	3
N13	1948-09-21	M	2018-02-26	2018-04-27	5	NO	EMERSIONE	23	4	7.8	YES	2	2	YES	NO	NO	YES	NO	NO	NO	-275	0	2	1	3	0	0	2	2	4	0	0	EMERSIONE	23	4	NO	2	2	YES	NO	NO	NO	NO	NO	YES	-225	0	2	1
N14	1943-05-15	F	2018-04-03	2018-06-12	5	NO	SV	3	2	8	YES	2	2	YES	YES	NO	NO	NO	NO	NO	-175	0	3	2	5	0	0	2	1	3	0	0	SV	3	2	YES	2	3	YES	YES	NO	NO	NO	NO	YES	-175	0	4	2
N15	1965-04-27	M	2018-07-06	2018-08-09	1	NO	MCS	13	3	8	YES	2	3	YES	NO	YES	NO	NO	NO	NO	-175	0	3	1	4	0	0	2	1	3	0	0	EMERSIONE	23	4	NO	1	4	NO	NO	NO	NO	NO	NO	NO	-225	0	3	3
M1	1971-05-29	M	2018-02-28	2018-04-03	1	NO	SMC	11	3	1,2,8	YES	2	2	YES	NO	YES	NO	NO	NO	NO	-175	0	1	1	2	0	0	2	1	3	0	0	EMERSIONE	22	5	NO	1	4	NO	NO	YES	NO	NO	NO	NO	-125	50	1	1
M2	1981-09-26	M	2018-04-28	2018-05-21	1	NO	SV	5	2	1,2,7	YES	1	3	YES	NO	NO	NO	NO	NO	NO	-175	0	0	1	1	0	0	3	1	4	0	0	SV	5	2	YES	1	3	YES	NO	NO	NO	NO	NO	NO	-275	0	2	1
M3	1995-01-15	M	2018-06-29	2018-08-09	1	YES	SV	6	2	4.8	YES	2	3	YES	NO	YES	YES	NO	NO	NO	-175	0	7	1	8	0	0	3	1	4	0	0	SCM	14	3	NO	1	4	YES	NO	YES	YES	NO	NO	NO	-225	5	2	1
M4	1946-05-29	F	2018-07-28	2018-09-19	3	NO	EMERSIONE	20	5	4.8	YES	1	4	YES	NO	NO	NO	NO	NO	NO	-225	5	2	1	3	0	0	2	1	3	0	0
M5	1960-02-11	M	2018-08-23	2018-09-24	2	NO	SMC	8	3	8	NO	1	2	YES	NO	NO	NO	NO	NO	NO	-175	0	1	1	2	0	0	1	1	2	0	0	DIMESSO
M6	1986-09-24	M	2018-08-12	2018-09-26	1	NO	SMC	12	3	4	YES	2	3	YES	NO	YES	YES	NO	NO	NO	-175	0	2	1	3	0	0	2	1	3	0	0	EMERSIONE	21	6	NO	1	4	NO	NO	YES	YES	NO	NO	NO	-75	10	0	1
M7	1969-08-10	M	2018-10-18	2018-11-20	2	NO	SV	5	2	4.8	YES	2	2	YES	NO	NO	NO	NO	NO	NO	-175	0	4	3	7	0	0	3	1	4	0	0	EMERSIONE	19	5	NO	1	3	YES	NO	NO	NO	NO	NO	NO	-150	5	0	1
M8	1948-11-24	M	2018-12-07	2019-01-08	2	NO	SV	5	2	8	NO	1	2	YES	YES	NO	YES	NO	NO	NO	-125	0	1	1	2	0	0	2	1	3	0	0	EMERSIONE	20	5	NO	1	4	YES	NO	NO	YES	NO	NO	NO	-75	5	1	1
M9	1948-03-04	F	2018-12-20	2019-01-21	5	NO	SMC	9	3	8	YES	1	3	YES	NO	NO	YES	NO	YES	YES	-175	0	1	1	2	0	0	2	1	3	0	0	EMERSIONE	21	6	NO	1	4	YES	NO	NO	YES	NO	YES	YES	-75	5	1	1
[truncated: 30 more columns]
